# Supplementary material for: Mice lacking the mitochondrial exonuclease MGME1 accumulate mtDNA deletions without developing progeria
Source: Nat Commun. 2018 Mar 23;9:1202. doi: 10.1038/s41467-018-03552-x (PMC5865154; doi:10.1038/s41467-018-03552-x)
Supplement: Supplementary file 3 — Supplementary Data 1 [file 41467_2018_3552_MOESM3_ESM.xlsx]

## Sheet: Protein LFQ t-test
mt-BirA* Rep 1	mt-BirA* Rep 2	mt-BirA* Rep 3	Mgme1-BirA* Rep 1	Mgme1-BirA* Rep 2	Mgme1-BirA* Rep 3	t-test Significant	t-test p-value	t-test q-value	t-test Difference	Protein IDs	Majority protein IDs	Protein names	Gene names
23.1442	22.4281	21.8072	36.5481	37.1071	37.1087	+	4.61997e-06	7.79619e-05	14.4615	Q9BQP7;Q5QPE8;Q5QPE7	Q9BQP7;Q5QPE8;Q5QPE7	Mitochondrial genome maintenance exonuclease 1	MGME1
23.0455	23.1672	23.3062	34.3832	33.8372	33.9	+	5.38791e-07	2.90947e-05	10.8672	P42704;A0A0C4DG06;B8ZZ38;C9JCA9;H7C3W8	P42704	Leucine-rich PPR motif-containing protein, mitochondrial	LRPPRC
22.2031	22.4136	23.2511	32.6533	32.7537	32.9322	+	6.66335e-06	7.49627e-05	10.1571	Q9Y4W6;K7EP56	Q9Y4W6	AFG3-like protein 2	AFG3L2
22.6942	22.8283	22.8273	32.0488	32.2741	32.654	+	7.94635e-07	3.06502e-05	9.54238	P31327;Q5R211;E7EWJ3;C9JTA4	P31327	Carbamoyl-phosphate synthase [ammonia], mitochondrial	CPS1
22.0211	23.2528	21.6168	31.0176	31.3383	31.5152	+	6.2197e-05	0.000246959	8.99346	O76031;H0YM48;H0YK07	O76031	ATP-dependent Clp protease ATP-binding subunit clpX-like, mitochondrial	CLPX
23.7649	22.2381	23.0275	31.4975	31.9811	31.9941	+	4.76709e-05	0.000211003	8.81406	P54098;H0YD36;H0YCV2;A0A0D9SFM1;H0YE43;H0YCD2;H0YDF1	P54098	DNA polymerase subunit gamma-1	POLG
22.1698	22.4151	22.4565	30.5087	30.3005	30.9813	+	3.04104e-06	6.31602e-05	8.24969	O43615;M0QXU7;M0R301;M0QXM9;M0R124	O43615;M0QXU7	Mitochondrial import inner membrane translocase subunit TIM44	TIMM44
25.3974	24.8479	25.5512	32.6071	33.1284	33.3076	+	1.32608e-05	0.000105306	7.74888	Q96RQ3;E9PHF7;E9PG35;F5GYT8;G5E9X5;F8WDI3	Q96RQ3;E9PHF7;E9PG35;F5GYT8;G5E9X5	Methylcrotonoyl-CoA carboxylase subunit alpha, mitochondrial	MCCC1
23.1879	22.9784	22.1219	29.2436	30.6941	30.8772	+	0.000251838	0.000666629	7.50891	Q12931;I3L0K7;I3L239;I3L2D5;I3L253	Q12931;I3L0K7	Heat shock protein 75 kDa, mitochondrial	TRAP1
23.5877	23.6562	23.9132	30.64	30.9496	30.7461	+	7.86772e-07	3.54047e-05	7.05947	Q96RP9;C9IZ01;F8WAU4;C9JA25	Q96RP9;C9IZ01;F8WAU4	Elongation factor G, mitochondrial	GFM1
22.1596	22.7064	22.6848	29.1995	29.1585	29.3508	+	3.66395e-06	7.06619e-05	6.71934	P00367;P49448	P00367;P49448	Glutamate dehydrogenase 1, mitochondrial;Glutamate dehydrogenase 2, mitochondrial	GLUD1;GLUD2
21.597	21.8617	22.5784	28.3968	28.5565	29.0233	+	4.43844e-05	0.00019973	6.6465	H0Y2W2;Q9NVI7;Q5T9A4;Q5SV16;Q5T2N8	H0Y2W2;Q9NVI7;Q5T9A4	ATPase family AAA domain-containing protein 3A;ATPase family AAA domain-containing protein 3B	ATAD3A;ATAD3B
31.051	30.3482	30.8485	37.0265	37.577	37.4825	+	1.63167e-05	0.000119068	6.61276	P11498;E9PS68	P11498	Pyruvate carboxylase, mitochondrial	PC
24.0846	24.2395	24.2391	30.8826	30.5924	30.878	+	4.45994e-07	4.01395e-05	6.59658	H7BXY3;Q7L2E3	H7BXY3;Q7L2E3	Putative ATP-dependent RNA helicase DHX30	DHX30
22.2173	21.8018	23.767	29.2151	29.164	29.0853	+	0.000395453	0.000920451	6.55938	P54886	P54886	Delta-1-pyrroline-5-carboxylate synthase;Glutamate 5-kinase;Gamma-glutamyl phosphate reductase	ALDH18A1
22.213	21.9209	22.9108	28.5911	28.827	28.8257	+	3.0076e-05	0.00016241	6.3997	P30837	P30837	Aldehyde dehydrogenase X, mitochondrial	ALDH1B1
27.2636	27.2888	27.7724	33.2098	33.7552	33.7406	+	1.49663e-05	0.000112247	6.12695	O95202	O95202	LETM1 and EF-hand domain-containing protein 1, mitochondrial	LETM1
22.4688	22.5891	22.4626	28.3498	28.4904	28.5494	+	1.28973e-07	3.48226e-05	5.95637	Q3SY69;H0YHN9	Q3SY69	Mitochondrial 10-formyltetrahydrofolate dehydrogenase	ALDH1L2
21.9999	22.576	23.3548	28.3958	28.711	28.5687	+	0.000125409	0.000393725	5.9149	P28331;B4DJ81;F8WDL5;C9JPQ5	P28331;B4DJ81	NADH-ubiquinone oxidoreductase 75 kDa subunit, mitochondrial	NDUFS1
28.129	27.8869	28.9781	33.8428	34.2745	33.7982	+	0.000101286	0.000359832	5.64051	P05165;H0Y5U0;Q5JTW6;Q5JVH2;H0Y4B9;H0Y798	P05165	Propionyl-CoA carboxylase alpha chain, mitochondrial	PCCA
22.1396	23.3084	22.8906	28.2665	28.0831	28.3976	+	0.000102293	0.000358688	5.46952	Q8IYB8;B1AR60	Q8IYB8	ATP-dependent RNA helicase SUPV3L1, mitochondrial	SUPV3L1
22.6005	22.6622	21.8172	27.887	27.7448	27.7431	+	3.93841e-05	0.000189888	5.43172	P55809;E9PDW2	P55809;E9PDW2	Succinyl-CoA:3-ketoacid coenzyme A transferase 1, mitochondrial	OXCT1
22.3722	22.9997	22.7761	27.9406	28.01	28.1403	+	1.02912e-05	9.58149e-05	5.31429	E9PEX6;P09622;F8WDM5;F2Z2E3	E9PEX6;P09622	Dihydrolipoyl dehydrogenase;Dihydrolipoyl dehydrogenase, mitochondrial	DLD
28.6664	27.9819	27.942	33.2953	33.5197	33.5082	+	2.86978e-05	0.000161425	5.24429	P06576;H0YH81;F8W079;F8W0P7;H0YI37	P06576;H0YH81;F8W079	ATP synthase subunit beta, mitochondrial;ATP synthase subunit beta	ATP5B
23.758	23.4052	23.6978	28.6048	28.7665	29.009	+	5.48287e-06	8.2243e-05	5.17311	Q04837;A0A0G2JLD8;E7EUY5;C9K0U8	Q04837;A0A0G2JLD8;E7EUY5;C9K0U8	Single-stranded DNA-binding protein, mitochondrial	SSBP1
23.4001	23.4339	23.704	28.6755	28.5499	28.7512	+	1.37326e-06	4.11978e-05	5.14619	Q6L8Q7;F6T1Q0	Q6L8Q7;F6T1Q0	2,5-phosphodiesterase 12	PDE12
22.5115	22.2017	22.7577	27.2034	27.7116	27.7519	+	2.921e-05	0.000160953	5.06535	Q9NVV4;Q5T851	Q9NVV4	Poly(A) RNA polymerase, mitochondrial	MTPAP
25.9482	25.8045	26.1782	30.9309	31.1237	31.0696	+	2.08231e-06	5.62223e-05	5.06442	B7ZM99;Q6UB35;A0A087WVM4;H0Y327;Q4VXV2;Q4VXM0;Q5JYA8;Q5JYA3;Q4VXM1;F5H2F4;P11586	B7ZM99;Q6UB35;A0A087WVM4	Monofunctional C1-tetrahydrofolate synthase, mitochondrial	MTHFD1L
23.9061	23.2331	24.0573	28.5763	29.0942	28.6752	+	7.2015e-05	0.000266357	5.04972	O75616;J3QSB2;J3QRV9;J3QT61;K7EQJ8	O75616;J3QSB2	GTPase Era, mitochondrial	ERAL1
23.0174	22.5814	22.1657	27.6041	27.5736	27.5692	+	3.48227e-05	0.000174114	4.99413	Q8NC60	Q8NC60	Nitric oxide-associated protein 1	NOA1
23.6571	22.8575	23.7168	28.1978	28.4253	28.4167	+	6.69071e-05	0.00025807	4.93612	P52815;B4DLN1;F6QW41	P52815;B4DLN1	39S ribosomal protein L12, mitochondrial	MRPL12
22.8754	22.9034	22.208	27.3296	27.606	27.6361	+	3.95039e-05	0.000183898	4.86169	Q7L8L6	Q7L8L6	FAST kinase domain-containing protein 5	FASTKD5
28.0991	27.6356	28.3155	32.7335	32.9046	32.9933	+	2.24912e-05	0.000144586	4.86041	P05141	P05141	ADP/ATP translocase 2;ADP/ATP translocase 2, N-terminally processed	SLC25A5
23.7025	23.962	23.5509	28.4213	28.6926	28.5136	+	4.82262e-06	7.65946e-05	4.80401	Q8TCS8;H7C3C5;H7BXF6	Q8TCS8	Polyribonucleotide nucleotidyltransferase 1, mitochondrial	PNPT1
23.9909	23.5477	24.3141	28.4852	28.7942	28.9116	+	4.844e-05	0.0002076	4.77944	Q8WUK0;E9PQM0	Q8WUK0	Phosphatidylglycerophosphatase and protein-tyrosine phosphatase 1	PTPMT1
27.9056	27.4193	27.5847	32.2847	32.4385	32.466	+	6.44436e-06	7.90898e-05	4.75991	P38646;D6RJI2;D6RA73;H0Y8S0;H0YBG6	P38646	Stress-70 protein, mitochondrial	HSPA9
28.3061	27.7972	28.4346	32.8189	32.9622	32.9054	+	1.88036e-05	0.000133604	4.71622	P10809;E7ESH4;E7EXB4;C9JL25;C9JCQ4;C9JL19;C9J0S9	P10809	60 kDa heat shock protein, mitochondrial	HSPD1
23.5471	22.6343	22.6284	27.71	27.5813	27.5758	+	0.000109391	0.000369195	4.6858	P11177;C9J634;F8WF02	P11177;C9J634	Pyruvate dehydrogenase E1 component subunit beta, mitochondrial	PDHB
22.3655	22.3879	22.3883	26.557	27.2406	27.3999	+	5.46291e-05	0.000220147	4.68525	O75947;F5H608	O75947;F5H608	ATP synthase subunit d, mitochondrial	ATP5H
23.9229	23.665	23.8572	28.0087	28.6341	28.7931	+	4.9849e-05	0.0002103	4.66359	P08559;Q5JPU0;Q5JPT9;Q5JPU1;Q5JPU3;P29803;Q5JPU2	P08559	Pyruvate dehydrogenase E1 component subunit alpha, somatic form, mitochondrial	PDHA1
23.1713	23.7806	23.1128	27.8646	28.0366	28.0647	+	3.14165e-05	0.000163124	4.6337	G5EA06;Q92552;D6RH20;E5RJ73;D6RJC7	G5EA06;Q92552;D6RH20	28S ribosomal protein S27, mitochondrial	MRPS27
23.1142	23.5885	22.7054	27.5831	27.791	27.8559	+	6.72851e-05	0.000255873	4.6073	Q9H5Q4	Q9H5Q4	Dimethyladenosine transferase 2, mitochondrial	TFB2M
22.3573	22.3795	22.8422	26.369	27.3601	27.5209	+	0.000317142	0.000757773	4.55698	P46199;H7C213	P46199	Translation initiation factor IF-2, mitochondrial	MTIF2
23.0018	23.0311	23.0151	27.2155	27.6303	27.7901	+	1.21968e-05	9.97917e-05	4.52927	O75306	O75306	NADH dehydrogenase [ubiquinone] iron-sulfur protein 2, mitochondrial	NDUFS2
23.8975	23.0813	22.9896	27.3586	28.1376	27.7927	+	0.000265305	0.000669461	4.44013	Q5TEU4;B3KR61	Q5TEU4;B3KR61	NADH dehydrogenase [ubiquinone] 1 alpha subcomplex assembly factor 5	NDUFAF5
23.0778	23.108	22.0509	26.8742	27.1232	27.2547	+	0.00028662	0.000703521	4.33844	Q96EY7	Q96EY7	Pentatricopeptide repeat domain-containing protein 3, mitochondrial	PTCD3
22.3423	23.414	23.1569	27.2395	27.1272	27.3205	+	0.00020275	0.000564354	4.25795	H3BTB7;Q5JPH6	H3BTB7;Q5JPH6	Probable glutamate--tRNA ligase, mitochondrial	EARS2
23.2921	23.0312	23.4622	27.4328	27.5827	27.5421	+	5.69517e-06	8.09314e-05	4.2574	B4DGL8;O75027;A0A087WW65;E9PNQ5;E9PJR8	B4DGL8;O75027;A0A087WW65	ATP-binding cassette sub-family B member 7, mitochondrial	ABCB7
24.0612	24.1023	23.5508	28.1984	28.071	28.0109	+	2.29301e-05	0.00014398	4.18866	A0A0C4DGI3;B4DJV2;O75390;F8VPF9;F8VPA1;F8W1S4;H0YH82;F8W642;F8VZK9;F8VX07;F8VRP1;F8VX68;H0YIC4;F8VRI6;F8VTT8;F8W4S1;F8VWQ5;F8VR34	A0A0C4DGI3;B4DJV2;O75390	Citrate synthase;Citrate synthase, mitochondrial	CS
22.8311	22.8586	22.6833	26.6099	26.9468	27.2549	+	2.83571e-05	0.000162903	4.14621	Q96RR1	Q96RR1	Twinkle protein, mitochondrial	PEO1
24.4296	24.8162	24.5629	28.5392	28.9009	28.8029	+	1.21065e-05	0.000102148	4.14482	P49590;B4DQ67;D6RJE6;D6RB22;B3KWE1;P12081	P49590;B4DQ67	Probable histidine--tRNA ligase, mitochondrial	HARS2
23.4962	23.2025	23.645	27.5478	27.5802	27.5782	+	5.9812e-06	7.69011e-05	4.12082	G3V0E4;O75439;F8WEA6;F8WBE1;F8WAZ6	G3V0E4;O75439	Mitochondrial-processing peptidase subunit beta	PMPCB
22.557	23.008	22.8948	26.9235	26.9801	26.838	+	8.52987e-06	8.85794e-05	4.09396	Q8N442	Q8N442	Translation factor GUF1, mitochondrial	GUF1
26.1849	26.3915	25.9535	30.1229	30.141	30.5421	+	2.54584e-05	0.00014943	4.09205	Q9HC36;I3L0T6;I3L443	Q9HC36	rRNA methyltransferase 3, mitochondrial	RNMTL1
22.7893	23.0549	22.847	26.7533	27.0513	27.1592	+	9.58925e-06	9.58925e-05	4.09089	Q9BVS5;F8WDR2;H7C2E8	Q9BVS5;F8WDR2	tRNA (adenine(58)-N(1))-methyltransferase, mitochondrial	TRMT61B
22.9789	22.1595	22.9407	26.5456	26.7339	26.8113	+	0.000135838	0.000421566	4.00391	Q8N0V3;K7EIS1	Q8N0V3	Putative ribosome-binding factor A, mitochondrial	RBFA
25.9873	25.6745	26.1312	29.6271	29.9757	30.1403	+	3.95013e-05	0.000187111	3.98332	Q07021;I3L3Q7;I3L3B0	Q07021;I3L3Q7;I3L3B0	Complement component 1 Q subcomponent-binding protein, mitochondrial	C1QBP
29.863	30.0069	29.476	33.2412	33.846	34.0282	+	0.000163271	0.000479164	3.92315	A0A087X0W7;A0A087WT95;P49753	A0A087X0W7;A0A087WT95;P49753	Acyl-coenzyme A thioesterase 2, mitochondrial	ACOT2
24.6427	24.3884	24.6083	28.2375	28.4928	28.6447	+	1.0634e-05	9.57063e-05	3.91188	P27144;D3DQ64	P27144;D3DQ64	Adenylate kinase 4, mitochondrial	AK4
28.7066	28.9841	28.1471	32.2774	32.612	32.641	+	0.000138602	0.000425257	3.89753	Q9NWB6;X6R9F1	Q9NWB6	Arginine and glutamate-rich protein 1	ARGLU1
23.6505	23.5636	23.4008	27.1507	27.5966	27.4845	+	1.43213e-05	0.000110479	3.8723	Q96I99;E9PDQ8;H0Y852	Q96I99;E9PDQ8	Succinyl-CoA ligase [GDP-forming] subunit beta, mitochondrial	SUCLG2
23.678	23.4542	24.0863	27.5276	27.733	27.5307	+	4.02198e-05	0.000184057	3.85758	P22695;H3BRG4;H3BSJ9;H3BP04;A0A087WVZ4;H3BUE4;H3BUI9	P22695;H3BRG4;H3BSJ9;H3BP04	Cytochrome b-c1 complex subunit 2, mitochondrial	UQCRC2
22.4845	23.1261	22.8257	26.2606	26.8556	26.8523	+	0.000143567	0.000430702	3.84405	Q5T440	Q5T440	Putative transferase CAF17, mitochondrial	IBA57
27.0058	26.7091	26.8788	30.4709	30.6416	30.9812	+	2.44738e-05	0.00015018	3.83334	P13196;H7C4H7;H7C5B0	P13196	5-aminolevulinate synthase, nonspecific, mitochondrial	ALAS1
22.6296	22.6548	22.8058	26.7352	26.3882	26.4499	+	5.79849e-06	7.82796e-05	3.82768	Q9H078;F5GX99;H0YGM0;F5H7A5	Q9H078;F5GX99;H0YGM0	Caseinolytic peptidase B protein homolog	CLPB
24.2298	24.4986	23.3331	27.9459	27.727	27.8298	+	0.00043953	0.000997253	3.81377	Q9H0R6;X6R772	Q9H0R6	Glutamyl-tRNA(Gln) amidotransferase subunit A, mitochondrial	QRSL1
22.9058	23.623	23.8847	27.1158	27.3887	27.2956	+	0.000234783	0.000627637	3.79555	M0R208;Q16740;M0QYV5	M0R208;Q16740;M0QYV5	ATP-dependent Clp protease proteolytic subunit;ATP-dependent Clp protease proteolytic subunit, mitochondrial	CLPP
22.0231	22.8215	23.0305	26.0832	26.3412	26.6633	+	0.000434794	0.000994867	3.73752	Q8WWV3;G3V1R2	Q8WWV3	Reticulon-4-interacting protein 1, mitochondrial	RTN4IP1
24.3296	24.7997	24.6581	27.8242	28.5946	28.4925	+	0.000184835	0.000525319	3.70799	J3QQS1;J3QLS3;Q9Y2R9;J3KSI8;J3QKW2	J3QQS1;J3QLS3;Q9Y2R9;J3KSI8;J3QKW2	28S ribosomal protein S7, mitochondrial	MRPS7
23.8569	24.6696	23.9798	27.6325	27.8408	27.9745	+	0.000178358	0.000517815	3.64716	Q5U5X0;D6RBV5;D6R994	Q5U5X0;D6RBV5	Complex III assembly factor LYRM7	LYRM7
30.3625	29.8617	30.3798	33.5124	33.9544	33.9556	+	8.86097e-05	0.000318995	3.6061	O94925;H7BZD1;C9JIJ6;B7Z509;H7C201;A0A087X004;Q9UI32	O94925	Glutaminase kidney isoform, mitochondrial	GLS
24.6628	24.411	24.1565	27.8889	28.0042	28.0491	+	2.03704e-05	0.000141026	3.57057	Q9UJZ1;A0A087WYB4;F2Z2I8	Q9UJZ1;A0A087WYB4;F2Z2I8	Stomatin-like protein 2, mitochondrial	STOML2
25.0829	25.368	25.0004	28.507	28.873	28.7611	+	2.13958e-05	0.000144421	3.5633	Q9BYN8	Q9BYN8	28S ribosomal protein S26, mitochondrial	MRPS26
23.7182	22.8537	22.9366	26.7392	26.5114	26.6108	+	0.000260182	0.00066904	3.45098	P43897;C9JT21;F8WCK2;C9JG32;F8VPA7;F8VS27	P43897;C9JT21;F8WCK2;C9JG32;F8VPA7;F8VS27	Elongation factor Ts, mitochondrial;Elongation factor Ts	TSFM
22.6874	23.1448	22.6484	26.1966	26.2841	26.3513	+	3.13161e-05	0.000165791	3.45044	Q9H3H1;S4R2Z0;S4R3U8;S4R3F4;B4DK89;S4R3C5;Q3T7B4;S4R2X1	Q9H3H1;S4R2Z0;S4R3U8	tRNA dimethylallyltransferase, mitochondrial	TRIT1
22.9434	22.9721	22.9576	26.2241	26.513	26.4395	+	2.46846e-06	5.55403e-05	3.4345	O15091;A0A0A0MTQ0	O15091;A0A0A0MTQ0	Mitochondrial ribonuclease P protein 3	KIAA0391
25.1861	24.4852	24.9447	27.9425	28.3413	28.5271	+	0.000223796	0.00060425	3.39827	S4R3Q9;J3KNA0;Q15070;E7EVY0;C9JC63	S4R3Q9;J3KNA0;Q15070;E7EVY0;C9JC63	Mitochondrial inner membrane protein OXA1L	OXA1L
28.3403	28.6465	28.6151	31.7488	31.9815	31.983	+	1.10902e-05	9.6592e-05	3.3705	P11182;Q5VVL7	P11182;Q5VVL7	Lipoamide acyltransferase component of branched-chain alpha-keto acid dehydrogenase complex, mitochondrial	DBT
22.665	22.6906	23.2448	25.8646	26.3854	26.4511	+	0.000220872	0.000602379	3.36689	Q96EY8;S4R3P5;A0A087X114;S4R3Z1;F5H4Z7	Q96EY8;S4R3P5	Cob(I)yrinic acid a,c-diamide adenosyltransferase, mitochondrial	MMAB
24.3514	24.4637	24.0741	27.4456	27.9315	27.5953	+	5.34194e-05	0.000218534	3.36104	P49406;S4R3W9;A0A0A0MRF4;S4R455	P49406;S4R3W9;A0A0A0MRF4	39S ribosomal protein L19, mitochondrial	MRPL19
21.8268	22.1503	22.1568	25.384	25.4614	25.3455	+	8.00372e-06	8.64401e-05	3.3523	P82914	P82914	28S ribosomal protein S15, mitochondrial	MRPS15
22.3418	22.735	22.7265	26.0769	25.8323	25.9478	+	2.23308e-05	0.000147056	3.35128	K7EJE8;K7EKE6;P36776;K7ER27;K7ER56	K7EJE8;K7EKE6;P36776;K7ER27	Lon protease homolog, mitochondrial	LONP1
22.8262	22.9506	22.7301	26.2425	25.9559	26.2783	+	1.02273e-05	9.86202e-05	3.32326	P41250;F8WCK4	P41250	Glycine--tRNA ligase	GARS
27.13	27.3995	26.8739	30.2683	30.3929	30.5715	+	4.83781e-05	0.000210679	3.27649	P31040;D6RFM5;A0A087X1I3;H0Y8X1	P31040;D6RFM5;A0A087X1I3	Succinate dehydrogenase [ubiquinone] flavoprotein subunit, mitochondrial	SDHA
22.6971	22.7231	22.715	25.7699	26.0623	26.1054	+	6.51903e-06	7.65278e-05	3.26745	A0A0C4DGA2;O75521;F1LLU7;F8WAW4;F8W6J1;C9JB63	A0A0C4DGA2;O75521;F1LLU7;F8WAW4;F8W6J1;C9JB63	Enoyl-CoA delta isomerase 2, mitochondrial	ECI2
25.433	25.1985	25.1758	28.0187	28.6988	28.8688	+	0.000279555	0.000698888	3.25969	Q9H2W6;A0A087WT90	Q9H2W6	39S ribosomal protein L46, mitochondrial	MRPL46
23.3245	23.3575	23.4835	26.7784	26.8249	26.2627	+	6.50471e-05	0.000254532	3.23352	Q9BZE1;S4R369;A6NHR2;H0Y4J2	Q9BZE1;S4R369;A6NHR2	39S ribosomal protein L37, mitochondrial	MRPL37
27.0883	27.1568	27.0435	30.2106	30.3173	30.1804	+	4.86256e-07	3.28223e-05	3.1399	P49411;H3BNU3	P49411	Elongation factor Tu, mitochondrial	TUFM
22.9022	22.9305	22.917	25.9376	25.972	26.1314	+	8.57212e-07	2.89309e-05	3.09707	P49419;H0YHM6;A0A0J9YWF7;F8VS02;A0A140T9V3;F8VVF2	P49419;H0YHM6;A0A0J9YWF7;F8VS02;A0A140T9V3	Alpha-aminoadipic semialdehyde dehydrogenase	ALDH7A1
24.5649	24.862	24.5008	27.4222	27.7369	28.0236	+	0.000116359	0.000378516	3.085	P13995;B9A062;B8ZZU9	P13995;B9A062;B8ZZU9	Bifunctional methylenetetrahydrofolate dehydrogenase/cyclohydrolase, mitochondrial;NAD-dependent methylenetetrahydrofolate dehydrogenase;Methenyltetrahydrofolate cyclohydrolase	MTHFD2
23.5456	23.3001	23.0453	26.5893	26.1947	26.1882	+	0.000102778	0.00035577	3.02707	A6ND22;Q9Y3D3	A6ND22;Q9Y3D3	28S ribosomal protein S16, mitochondrial	MRPS16
23.2857	22.9241	22.5716	25.868	26.0283	25.9326	+	0.000140066	0.000424918	3.01582	P29353;Q5T181;Q5T182;X6R6D0;H0Y539;P98077	P29353;Q5T181;Q5T182;X6R6D0	SHC-transforming protein 1	SHC1
27.8132	28.1888	27.3624	30.605	30.8763	30.8068	+	0.000296491	0.000721195	2.97451	P40926;G3XAL0	P40926;G3XAL0	Malate dehydrogenase, mitochondrial;Malate dehydrogenase	MDH2
26.8255	26.6999	27.1601	29.9282	29.8175	29.7822	+	3.38373e-05	0.000172379	2.94746	P08238;Q58FF7;Q58FF8;Q14568;G3V2J8;Q58FG1;Q58FF6	P08238	Heat shock protein HSP 90-beta	HSP90AB1
26.3672	25.7622	25.8075	28.5631	28.8645	29.0379	+	0.000285807	0.000707963	2.84286	Q9HAV7	Q9HAV7	GrpE protein homolog 1, mitochondrial	GRPEL1
30.7059	30.9829	30.3166	33.2054	33.4781	33.5967	+	0.000255729	0.000663912	2.75827	P34897;H0YIZ0;G3V2Y4;G3V5L0;G3V4W5;G3V540;G3V2W0;G3V241;G3V3Y8;G3V4T0;G3V4X0;G3V2E4;G3V2D2	P34897;H0YIZ0	Serine hydroxymethyltransferase, mitochondrial;Serine hydroxymethyltransferase	SHMT2
29.0416	29.5253	28.8285	31.7257	31.8887	32.0282	+	0.000252811	0.000662708	2.74908	Q7L0Y3;C9JVB6	Q7L0Y3;C9JVB6	Mitochondrial ribonuclease P protein 1	TRMT10C
22.539	22.5633	23.09	25.1299	25.6318	25.3542	+	0.000334153	0.000791415	2.64119	Q96GJ1	Q96GJ1	tRNA (uracil(54)-C(5))-methyltransferase homolog	TRMT2B
29.3809	29.316	29.0815	31.6704	31.9692	31.8919	+	3.51152e-05	0.000172384	2.5844	P32322;E2QRB3;J3KQ22;J3QL24;J3QKT4;J3QLK9;J3QL32;J3QL23;J3QR88;J3KTA8;J3QKT3;J3QRZ0;J3KSA9	P32322;E2QRB3;J3KQ22	Pyrroline-5-carboxylate reductase 1, mitochondrial;Pyrroline-5-carboxylate reductase	PYCR1
28.5574	28.407	28.4309	30.7803	31.1638	31.1944	+	5.26406e-05	0.000218661	2.58108	Q92665	Q92665	28S ribosomal protein S31, mitochondrial	MRPS31
23.7113	23.7485	23.7142	26.2636	26.4027	26.1856	+	2.42838e-06	5.96057e-05	2.55931	P48735;H0YL11	P48735;H0YL11	Isocitrate dehydrogenase [NADP], mitochondrial	IDH2
22.3134	22.3352	22.9637	25.1163	25.0162	25.0666	+	0.000299818	0.000722774	2.52886	Q14CZ7;D6RAR6	Q14CZ7	FAST kinase domain-containing protein 3	FASTKD3
30.7673	30.6713	30.4209	32.8841	33.1009	33.2219	+	6.80014e-05	0.000255005	2.44914	P25705;K7EK77;K7ERX7;K7ENJ4;K7EJP1;K7EQH4;K7ESA0	P25705;K7EK77	ATP synthase subunit alpha, mitochondrial	ATP5A1
24.0652	24.2407	24.082	26.5851	26.2254	26.7932	+	0.000162343	0.000481677	2.40526	I3L448;Q5TC12;H0YDD6;A8MRA7;E9PPX6;H0YEW4;H0YD21	I3L448;Q5TC12;H0YDD6;A8MRA7	ATP synthase mitochondrial F1 complex assembly factor 1	ATPAF1
27.7227	27.5762	27.2766	29.516	29.8843	30.0632	+	0.000381585	0.000895896	2.29599	Q9UII2;A0A0B4J230	Q9UII2	ATPase inhibitor, mitochondrial	ATPIF1
27.6136	27.5201	27.1889	29.5485	29.9296	29.689	+	0.000179367	0.000515202	2.2815	I3L0X9;I3L3T0;A0A0A6YYL4;Q9Y3D7;I3L1U7	I3L0X9;I3L3T0;A0A0A6YYL4;Q9Y3D7;I3L1U7	Coronin;Mitochondrial import inner membrane translocase subunit TIM16	PAM16;CORO7-PAM16
29.8167	29.8643	29.5996	32.0233	32.0159	31.8466	+	2.50374e-05	0.000150224	2.20173	P62979;J3QS39;J3QTR3;F5H6Q2;F5GYU3;F5H2Z3;F5H265;B4DV12;F5H388;F5H747;F5GXK7;J3QKN0;Q5PY61;Q96C32;P0CG47;P0CG48;M0R1V7;J3QSA3;F5GZ39	P62979;J3QS39;J3QTR3;F5H6Q2;F5GYU3;F5H2Z3;F5H265;B4DV12;F5H388;F5H747;F5GXK7;J3QKN0;Q5PY61;Q96C32;P0CG47;P0CG48	Ubiquitin-40S ribosomal protein S27a;Ubiquitin;40S ribosomal protein S27a;Polyubiquitin-B;Ubiquitin;Polyubiquitin-C;Ubiquitin	RPS27A;UBB;UBC
23.9008	23.5852	23.9009	25.4874	25.8104	25.6912	+	0.000189424	0.000532756	1.86734	O00330;H0YD97;E9PLU0;E9PRI6	O00330;H0YD97	Pyruvate dehydrogenase protein X component, mitochondrial	PDHX
30.395	30.4692	30.3465	29.5189	29.3344	29.3862	+	0.000111645	0.000367611	-0.990364	P49792;J3KQ37;Q99666;O14715;F8VYC4;P0DJD0;P0DJD1;F8W705;H0YBN8;C9J1W9;C9JF75;C9J6W1;H7BZ48;F8WBP7	P49792	E3 SUMO-protein ligase RanBP2	RANBP2
30.441	30.6298	30.1045	27.9942	27.78	27.7235	+	0.000125371	0.000398237	-2.55919	P04083;Q5T3N1;Q5T3N0	P04083	Annexin A1	ANXA1
24.7599	25.1674	25.3279	22.5216	22.5261	22.4981	+	0.000109714	0.000365714	-2.56982	Q9NZ45	Q9NZ45	CDGSH iron-sulfur domain-containing protein 1	CISD1
26.5534	26.5875	26.6188	23.8896	23.8774	23.7976	+	1.52109e-07	2.05347e-05	-2.7317	Q06124;A0A0U1RRI0;H0YF12	Q06124	Tyrosine-protein phosphatase non-receptor type 11	PTPN11
30.0077	29.85	29.973	27.0336	26.9847	26.7878	+	4.58346e-06	8.25022e-05	-3.00819	Q8WX93;H0YA05;F8WA26;H0Y952;D6R9F5;D6RBB1;D6R9Z5;D6RBH5	Q8WX93	Palladin	PALLD
31.0368	31.4174	30.9216	28.3452	28.0881	27.8647	+	0.000120804	0.000388298	-3.02592	A0A0D9SFB3;A0A0D9SG12;A0A0D9SF53;O00571;O15523;A0A0J9YVQ7;A0A087WVZ1;B4DLA0;A0A0J9YYH6;C9J081;A0A087WX09;C9J8G5;H0Y960;D6RCM4;Q9NQI0	A0A0D9SFB3;A0A0D9SG12;A0A0D9SF53;O00571;O15523	ATP-dependent RNA helicase DDX3X;ATP-dependent RNA helicase DDX3Y	DDX3X;DDX3Y
27.6609	27.2812	28.0334	23.9872	24.0346	23.9086	+	7.50479e-05	0.000273823	-3.68171	A0A087WYN9;Q7Z478;H0Y8L1	A0A087WYN9;Q7Z478	ATP-dependent RNA helicase DHX29	DHX29
26.6454	26.9122	26.3602	23.4264	22.3653	22.7469	+	0.000406057	0.000937055	-3.79304	Q9GZY8;C9JHF5;C9JI76;E9PPR7;C9JU19;C9JAF1;E9PPW6	Q9GZY8;C9JHF5	Mitochondrial fission factor	MFF
25.8511	26.3988	25.6629	21.1464	22.0107	22.2059	+	0.000442552	0.000995741	-4.18329	E7EPV7;P37840;H6UYS7;D6RA31	E7EPV7;P37840;H6UYS7;D6RA31	Alpha-synuclein	SNCA
31.1042	30.6506	30.7284	26.7447	26.1544	25.5712	+	0.000218542	0.000602106	-4.67099	O75534;E9PLT0;E9PLD4;E9PNG3;E9PKN4	O75534;E9PLT0	Cold shock domain-containing protein E1	CSDE1
26.194	26.4171	26.0101	21.6793	21.3203	20.333	+	0.000263063	0.000670065	-5.09619	Q96AG4	Q96AG4	Leucine-rich repeat-containing protein 59	LRRC59
33.9708	32.7373	33.6171	24.7029	23.2954	22.9825	+	0.000109388	0.000373858	-9.78144	U3KQK5;P10176	U3KQK5;P10176	Cytochrome c oxidase subunit 8A, mitochondrial	COX8A
21.9028	23.9745	23.936	30.2781	30.5536	32.5909		0.00140944	0.00232042	7.86976	Q9NSE4	Q9NSE4	Isoleucine--tRNA ligase, mitochondrial	IARS2
23.4721	21.1502	22.1967	29.2727	30.1632	30.1796		0.00049445	0.00106801	7.59882	Q9P2R7;Q5T9Q5;A0A0U1RQF8;A0A0U1RRI1;Q5T9Q8;A0A0U1RQU7;A0A0U1RQL1	Q9P2R7;Q5T9Q5;A0A0U1RQF8	Succinyl-CoA ligase [ADP-forming] subunit beta, mitochondrial	SUCLA2
22.441	24.2208	26.7708	31.3258	33.5567	31.0287		0.00731112	0.0094904	7.49288	Q13085;Q59FY4;A0A087X0W4;A0A0C4DGT1;S4R3S7;A0A087WVR6;A0A087WWN5;A0A087X2F8;A0A087WYS8;A0A087X126	Q13085;Q59FY4	Acetyl-CoA carboxylase 1;Biotin carboxylase	ACACA
21.643	23.5825	23.4361	29.6008	29.1822	30.0825		0.000568956	0.00118168	6.73464	P13804;H0YLU7;H0YK49;H0YKF0;H0YL12;H0YNX6;J3KN60;H0YL83;H0YMU8	P13804;H0YLU7;H0YK49;H0YKF0;H0YL12;H0YNX6	Electron transfer flavoprotein subunit alpha, mitochondrial	ETFA
24.2227	22.8639	24.9933	30.7855	30.7714	30.4855		0.000454856	0.00100665	6.65414	Q99623;J3KPX7;F5GY37;F5GWA7;F5H3X6;F5H2D2;F5H0C5;U3KPZ5	Q99623;J3KPX7;F5GY37;F5GWA7;F5H3X6	Prohibitin-2	PHB2
23.5498	23.1433	23.555	30.4229	28.6801	30.9008		0.00066752	0.00129662	6.58523	O00411;K7EMH3;K7ESD1	O00411	DNA-directed RNA polymerase, mitochondrial	POLRMT
23.1306	22.3251	23.4927	28.4125	29.8014	30.0197		0.000459301	0.00100822	6.42841	Q9H845;H0Y8Z9;D6RCD8	Q9H845;H0Y8Z9	Acyl-CoA dehydrogenase family member 9, mitochondrial	ACAD9
25.7469	22.0183	21.9332	30.2093	29.8889	28.7218		0.00883645	0.0110456	6.37385	P35232;C9JW96;C9JZ20;E7ESE2;E9PCW0;D6RBK0	P35232;C9JW96;C9JZ20;E7ESE2;E9PCW0	Prohibitin	PHB
23.3466	23.179	23.4477	30.3448	27.8057	30.5141		0.00209545	0.00316074	6.23043	P23368;Q6TCH8;E9PMB9;Q16798	P23368	NAD-dependent malic enzyme, mitochondrial	ME2
21.6008	23.6776	22.3949	28.4952	28.6464	28.7638		0.000570065	0.00117494	6.07739	E9PHM2;Q15031;C9IZR7;C9JYR8	E9PHM2;Q15031	Probable leucine--tRNA ligase, mitochondrial	LARS2
25.7029	23.581	24.6819	30.3747	30.6012	30.6214		0.000681488	0.00129579	5.87716	A3KMH1	A3KMH1	von Willebrand factor A domain-containing protein 8	VWA8
23.4449	22.8676	24.2133	29.1934	29.9498	28.5557		0.000518304	0.00110191	5.72438	Q9Y305;H7C5Q2;C9J7L8	Q9Y305;H7C5Q2	Acyl-coenzyme A thioesterase 9, mitochondrial	ACOT9
23.0551	22.7804	24.4795	28.9971	29.4579	28.5494		0.000697497	0.00130781	5.56315	Q13423;E9PCX7;D6RAI5;D6RHU2;H0Y8P5;D6RCR6	Q13423;E9PCX7;D6RAI5	NAD(P) transhydrogenase, mitochondrial	NNT
25.6674	24.0982	23.8878	29.921	29.953	30.1685		0.000647942	0.00127697	5.46302	Q99714;Q5H928	Q99714;Q5H928	3-hydroxyacyl-CoA dehydrogenase type-2	HSD17B10
26.0938	24.2034	26.709	31.1072	31.0435	31.209		0.00195548	0.00299988	5.45117	Q6YN16	Q6YN16	Hydroxysteroid dehydrogenase-like protein 2	HSDL2
24.2666	22.2337	23.2949	29.0505	29.2066	27.6936		0.00207942	0.00315417	5.38517	P40939;H0YFD6	P40939	Trifunctional enzyme subunit alpha, mitochondrial;Long-chain enoyl-CoA hydratase;Long chain 3-hydroxyacyl-CoA dehydrogenase	HADHA
23.0523	21.4321	24.0525	27.6356	28.4057	28.2993		0.00276137	0.00405202	5.26789	Q9NWT8	Q9NWT8	Aurora kinase A-interacting protein	AURKAIP1
23.7632	22.8745	23.7059	27.6634	27.8772	30.0254		0.00326857	0.00462049	5.07414	E9PDF2;E9PCR7;Q02218;E9PFG7;A0A0D9SFS3;Q9ULD0	E9PDF2;E9PCR7;Q02218;E9PFG7;A0A0D9SFS3	2-oxoglutarate dehydrogenase, mitochondrial	OGDH
22.5559	27.3626	23.5023	29.1863	28.8241	28.8748		0.0382562	0.0428596	4.48815	G3V325;O75127;C9JGL8;C9JQN9;Q7Z3Z5	G3V325;O75127	Pentatricopeptide repeat-containing protein 1, mitochondrial	ATP5J2-PTCD1;PTCD1
23.7325	23.4944	23.0649	26.9969	28.0894	28.6538		0.00102578	0.00178684	4.48279	Q9UMS0	Q9UMS0	NFU1 iron-sulfur cluster scaffold homolog, mitochondrial	NFU1
25.1232	22.8163	24.7105	28.7225	27.4197	29.3781		0.00935714	0.0116425	4.29009	Q9BQ52;G5E9D5;E7ES68;H7C2I4;V9GZ72;V9GYS7;J3QQT1;J3QRS2;V9GYU5;J3QL08;J3QLK4	Q9BQ52;G5E9D5;E7ES68	Zinc phosphodiesterase ELAC protein 2	ELAC2
21.609	23.0822	23.5255	26.9033	27.1448	26.9475		0.00187839	0.00289809	4.25964	Q9NQ50	Q9NQ50	39S ribosomal protein L40, mitochondrial	MRPL40
24.4104	23.669	24.4613	29.19	27.5327	28.4151		0.00150515	0.00240468	4.19906	P49748;G3V1M7;J3KSR4;J3QRJ8;K7EMF8	P49748	Very long-chain specific acyl-CoA dehydrogenase, mitochondrial	ACADVL
25.1075	25.237	24.721	28.4156	29.8678	29.3771		0.000758923	0.00140349	4.19833	Q9NYY8	Q9NYY8	FAST kinase domain-containing protein 2	FASTKD2
22.9098	22.9381	24.1745	27.3642	27.5628	27.635		0.000597771	0.00122271	4.17989	Q16698;E5RJG7;E5RFV2;E5RJD2;H0YAW3;E5RID6	Q16698;E5RJG7;E5RFV2	2,4-dienoyl-CoA reductase, mitochondrial	DECR1
25.9261	24.8389	25.7755	29.1315	29.8888	30.0525		0.000704299	0.00131145	4.1774	A4D1E9;C9J8R7;C9JNI1;C9JEQ8;F8WBY0;F8WCN4;F8WBB5	A4D1E9;C9J8R7;C9JNI1	GTP-binding protein 10	GTPBP10
24.8625	24.2249	25.2604	29.43	28.6098	28.4966		0.000646253	0.001283	4.06282	P36957;Q86SW4;H0YJF9;G3V5M3;G3V3F0	P36957	Dihydrolipoyllysine-residue succinyltransferase component of 2-oxoglutarate dehydrogenase complex, mitochondrial	DLST
24.4582	21.562	24.5355	26.455	28.1144	28.1431		0.0228104	0.0267774	4.05226	Q9UIJ7	Q9UIJ7	GTP:AMP phosphotransferase AK3, mitochondrial	AK3
26.8614	25.3881	26.1395	30.0114	30.5811	29.9038		0.00104707	0.00181223	4.0358	P12236;Q9H0C2	P12236	ADP/ATP translocase 3;ADP/ATP translocase 3, N-terminally processed	SLC25A6
21.4202	23.0919	22.4652	26.3064	26.265	26.4204		0.00121835	0.0020432	4.00482	Q9UGM6	Q9UGM6	Tryptophan--tRNA ligase, mitochondrial	WARS2
21.6044	21.6184	23.5524	26.2388	25.917	26.2858		0.00408784	0.00566008	3.8888	P22033	P22033	Methylmalonyl-CoA mutase, mitochondrial	MUT
23.4801	22.0637	22.0724	26.4254	26.2708	26.3036		0.00131027	0.00218378	3.79451	P05091;F8VP50;S4R3S4;Q5SYQ7;Q5SYQ9;Q5SYQ8;P00352	P05091	Aldehyde dehydrogenase, mitochondrial	ALDH2
22.5516	23.3797	21.6384	26.106	26.4875	26.3483		0.00181609	0.00283436	3.79069	P24752;H0YEL7;E9PRQ6	P24752	Acetyl-CoA acetyltransferase, mitochondrial	ACAT1
22.8468	21.6148	22.575	25.7676	26.3151	26.0969		0.000793649	0.00145772	3.71433	E9PF18;Q16836;A0A0A0MSE2	E9PF18;Q16836;A0A0A0MSE2	Hydroxyacyl-coenzyme A dehydrogenase, mitochondrial	HADH
23.51	22.4364	25.4024	26.7628	27.3855	28.3163		0.0192575	0.0229053	3.7053	B4DEM9;Q9Y2S7	B4DEM9;Q9Y2S7	Polymerase delta-interacting protein 2	POLDIP2
24.3222	24.5617	24.5793	29.3161	27.084	28.0604		0.00490258	0.00652067	3.66571	Q8NCN5;A8MT40;H3BQG3;H3BUH3;B7ZAR9;H3BV59;H3BU60	Q8NCN5;A8MT40;H3BQG3	Pyruvate dehydrogenase phosphatase regulatory subunit, mitochondrial	PDPR
21.5486	23.2404	21.4569	25.7268	25.6666	25.8305		0.00326393	0.00463822	3.65931	Q9Y2Z4;H0YHS6	Q9Y2Z4;H0YHS6	Tyrosine--tRNA ligase, mitochondrial;Tyrosine--tRNA ligase	YARS2
24.4479	22.4923	24.6981	27.0626	26.8424	28.4267		0.0140662	0.0171075	3.56449	Q32P41;G3V5X1	Q32P41	tRNA (guanine(37)-N1)-methyltransferase	TRMT5
23.7009	22.2028	22.5844	26.3786	26.471	26.2188		0.00149868	0.0024086	3.52674	Q5T160;H0Y450	Q5T160	Probable arginine--tRNA ligase, mitochondrial	RARS2
23.0324	23.0621	24.2208	26.9509	26.9947	26.8412		0.000895837	0.00159129	3.49051	A2A274;Q99798	A2A274;Q99798	Aconitate hydratase, mitochondrial	ACO2
26.7619	27.6381	26.4968	30.2795	30.3725	30.5337		0.000626605	0.00126256	3.42965	Q9Y697;F2Z2E7;A2A2M1;F8WER8;F8WB23;Q8WV90;H7C0I5;H0YGN5	Q9Y697;F2Z2E7	Cysteine desulfurase, mitochondrial	NFS1
22.1825	22.5081	24.1865	26.2648	26.6118	26.1426		0.00604318	0.00792068	3.3807	Q5T196;Q8NFF5	Q5T196;Q8NFF5	FAD synthase;Molybdenum cofactor biosynthesis protein-like region;FAD synthase region	FLAD1
24.1907	22.8368	22.9245	26.3405	26.7052	26.6409		0.00198779	0.00303223	3.24485	Q53R41	Q53R41	FAST kinase domain-containing protein 1	FASTKD1
24.3946	24.3086	24.0484	26.1287	27.8946	28.254		0.00880795	0.0110611	3.17523	Q9H2U2;D6R967;D6RGV9;H0Y9D8;H0YAK2;D6RGI1	Q9H2U2;D6R967	Inorganic pyrophosphatase 2, mitochondrial	PPA2
22.4135	22.6401	23.1687	25.3726	26.8726	25.4215		0.00432849	0.00584346	3.1481	B7Z9I1;Q5T4U5;P11310;H0YDT5	B7Z9I1;Q5T4U5;P11310	Medium-chain specific acyl-CoA dehydrogenase, mitochondrial	ACADM
21.7943	24.0957	23.1421	26.0798	26.2214	25.9946		0.0100095	0.0123405	3.08785	Q9HA77;H0YFF0	Q9HA77	Probable cysteine--tRNA ligase, mitochondrial	CARS2
22.0449	23.3889	23.4217	26.2901	26.3149	25.4881		0.0043273	0.00587122	3.0792	P04181	P04181	Ornithine aminotransferase, mitochondrial;Ornithine aminotransferase, hepatic form;Ornithine aminotransferase, renal form	OAT
26.5995	27.1633	26.4501	29.3157	29.9276	30.0428		0.000643068	0.00128614	3.02445	Q96EY1;I3L1T6	Q96EY1	DnaJ homolog subfamily A member 3, mitochondrial	DNAJA3
24.1785	22.9557	23.3717	26.6262	27.1197	25.808		0.00453672	0.00609411	3.01598	Q10713	Q10713	Mitochondrial-processing peptidase subunit alpha	PMPCA
22.8796	24.771	23.1077	26.5144	26.3494	26.9056		0.00830038	0.0105712	3.00371	Q7Z7F7;X6R631;X6RIW1	Q7Z7F7;X6R631	39S ribosomal protein L55, mitochondrial	MRPL55
25.638	25.6356	25.0392	27.3073	28.8201	29.1959		0.00793527	0.0102513	3.00351	A0A087X2D5;Q9BRJ2;A0A0G2JMS5;A0A087WU62	A0A087X2D5;Q9BRJ2;A0A0G2JMS5;A0A087WU62	39S ribosomal protein L45, mitochondrial	MRPL45
26.9336	27.7091	26.5082	29.7983	30.0373	30.1845		0.00131769	0.00218268	2.95642	P30405;R4GN99;H0Y548;E9PKY5;E9PEQ6;Q9UNP9	P30405	Peptidyl-prolyl cis-trans isomerase F, mitochondrial	PPIF
23.7818	24.4862	23.8872	26.5511	27.2413	27.1388		0.000678894	0.00130001	2.92532	F5H702;Q96GC5;F5H8D0	F5H702;Q96GC5;F5H8D0	39S ribosomal protein L48, mitochondrial	MRPL48
22.4781	21.4127	22.4992	24.8042	24.8064	25.5246		0.00250206	0.00371184	2.91507	A0A087WVT9;Q4TT34;F2Z2X0;O00746;H0Y6J0	A0A087WVT9;Q4TT34;F2Z2X0;O00746;H0Y6J0	Nucleoside diphosphate kinase;Nucleoside diphosphate kinase, mitochondrial	NME4
22.6368	23.3529	22.6197	25.4367	25.9837	25.9317		0.000611845	0.00124209	2.91423	P56181	P56181	NADH dehydrogenase [ubiquinone] flavoprotein 3, mitochondrial	NDUFV3
22.3441	23.0469	22.9926	25.3149	25.6911	26.1023		0.000816822	0.00149015	2.90825	Q8TBP6	Q8TBP6	Solute carrier family 25 member 40	SLC25A40
24.4296	24.4184	23.7241	26.9752	26.1955	28.1155		0.00860967	0.0108627	2.90467	A0A087WXC5;E7ESZ7;O95299;H7C2W5;H7C1Y7;H7C2X4;Q8N1B9;C9J6X0	A0A087WXC5;E7ESZ7;O95299	NADH dehydrogenase [ubiquinone] 1 alpha subcomplex subunit 10, mitochondrial	NDUFA10
22.7591	23.801	22.4356	25.6902	25.7974	26.0267		0.00257982	0.00380629	2.83957	C9JY28;C9JRX8;F5H189;Q9HD34;C9J799;H7C4Q5	C9JY28;C9JRX8;F5H189;Q9HD34;C9J799;H7C4Q5	LYR motif-containing protein 4	LYRM4
22.8095	23.738	22.49	25.8894	25.834	25.7541		0.00171198	0.00270313	2.81333	Q5JRX3;A0A0A0MRX9;H0Y7L7;B1APQ0	Q5JRX3;A0A0A0MRX9	Presequence protease, mitochondrial	PITRM1
22.4827	23.4899	23.2772	25.7476	25.7677	26.1589		0.00110107	0.00188158	2.80811	F6UTR7;B1AKV6;B1AKV3;Q9NVA1;F8WCR2;H7BZM2;B1AKV4;B1AKV2	F6UTR7;B1AKV6;B1AKV3;Q9NVA1;F8WCR2;H7BZM2;B1AKV4;B1AKV2	Ubiquinol-cytochrome-c reductase complex assembly factor 1	UQCC1
27.6319	28.3718	27.5555	30.3654	30.7699	30.7761		0.000690623	0.00130397	2.78408	P82933	P82933	28S ribosomal protein S9, mitochondrial	MRPS9
22.7125	23.3182	22.0281	24.8774	25.652	25.8085		0.004231	0.00579883	2.75968	P36542	P36542	ATP synthase subunit gamma, mitochondrial	ATP5C1
23.1518	22.9168	22.9568	25.5698	26.752	24.9775		0.00635311	0.00828666	2.75799	A0A087WXI1;Q6NVY1;B9A058;H7C1A5;F8W8A6;H7C126;B8ZZZ0	A0A087WXI1;Q6NVY1;B9A058;H7C1A5;F8W8A6	3-hydroxyisobutyryl-CoA hydrolase, mitochondrial	HIBCH
25.3029	25.6825	22.8109	27.4723	27.5425	26.8778		0.0433455	0.0475743	2.69878	Q96E11;X6RDS5	Q96E11;X6RDS5	Ribosome-recycling factor, mitochondrial	MRRF
21.9932	23.7699	21.643	24.9935	25.1273	25.3399		0.0157227	0.0188673	2.68489	Q9P0J1	Q9P0J1	[Pyruvate dehydrogenase [acetyl-transferring]]-phosphatase 1, mitochondrial	PDP1
24.5827	24.8094	24.8802	26.9628	27.6237	27.7205		0.000460616	0.00100295	2.67824	G5E9W7;G5E9V5;P82650;H7C5L9;H7C5H3;H7C5F2;C9J5D8	G5E9W7;G5E9V5;P82650;H7C5L9;H7C5H3	28S ribosomal protein S22, mitochondrial	MRPS22
25.7809	26.6661	25.7004	28.7278	28.7883	28.6507		0.00101812	0.00178502	2.67314	P30048	P30048	Thioredoxin-dependent peroxide reductase, mitochondrial	PRDX3
27.5725	28.1099	27.4809	30.1116	30.4017	30.6602		0.000450349	0.00100491	2.6701	Q9P032	Q9P032	NADH dehydrogenase [ubiquinone] 1 alpha subcomplex assembly factor 4	NDUFAF4
23.7446	22.1797	24.2909	26.7264	26.3568	25.1007		0.029533	0.0339316	2.65624	P00338;F5GXH2;F5GYU2;F5GXY2;F5H5G7;F5H155;A0A087WUM2;G3XAP5;F5H245;Q6ZMR3;P07864	P00338	L-lactate dehydrogenase A chain	LDHA
24.4841	24.6805	23.7619	26.5978	26.8999	27.2391		0.00147987	0.00240701	2.60343	P22830;K7ELX4;K7EPN2;K7EJX5;K7EKP7	P22830;K7ELX4	Ferrochelatase, mitochondrial	FECH
24.7162	25.2748	24.8778	26.548	27.0443	29.0774		0.0303361	0.0345601	2.60029	P82675	P82675	28S ribosomal protein S5, mitochondrial	MRPS5
30.1951	30.3611	29.9832	32.2188	32.926	33.0894		0.000886536	0.0015852	2.56494	H0Y8R1;F5H5I6;H0YAK1;Q12849;H0YAM1	H0Y8R1;F5H5I6;H0YAK1;Q12849	G-rich sequence factor 1	GRSF1
25.327	25.4837	22.6341	26.5189	26.7286	27.7111		0.0655862	0.0689038	2.5046	E7EPT4;P19404	E7EPT4;P19404	NADH dehydrogenase [ubiquinone] flavoprotein 2, mitochondrial	NDUFV2
24.5488	22.5803	22.9845	26.1736	25.6551	25.7867		0.015699	0.0189229	2.50058	F5H1S9;G8JLB3;Q9Y606;F5H168;F5GY32;F8W9U5;F5H1B2;F5GXL3	F5H1S9;G8JLB3;Q9Y606;F5H168;F5GY32;F8W9U5;F5H1B2;F5GXL3	tRNA pseudouridine synthase;tRNA pseudouridine synthase A, mitochondrial	PUS1
26.8301	26.7121	26.4164	29.5348	28.8601	28.94		0.000561898	0.00117606	2.45877	P49327;A0A0U1RQF0;A0A0U1RRG3	P49327;A0A0U1RQF0	Fatty acid synthase;[Acyl-carrier-protein] S-acetyltransferase;[Acyl-carrier-protein] S-malonyltransferase;3-oxoacyl-[acyl-carrier-protein] synthase;3-oxoacyl-[acyl-carrier-protein] reductase;3-hydroxyacyl-[acyl-carrier-protein] dehydratase;Enoyl-[acyl-carrier-protein] reductase;Oleoyl-[acyl-carrier-protein] hydrolase	FASN
22.9707	22.8731	23.7653	25.1208	26.0157	25.7784		0.003327	0.00467859	2.43532	E9PFN5;Q9Y2Q3;C9JNT3	E9PFN5;Q9Y2Q3	Glutathione S-transferase kappa 1	GSTK1
26.1704	26.2363	25.7285	28.1451	28.5112	28.769		0.000546062	0.00115185	2.43002	J3QLR8;Q9Y3D9	J3QLR8;Q9Y3D9	28S ribosomal protein S23, mitochondrial	MRPS23
22.4436	22.0114	21.8255	24.2077	24.4689	24.8861		0.000839431	0.00152112	2.42738	Q9NU23	Q9NU23	LYR motif-containing protein 2	LYRM2
25.2041	24.7135	24.5956	27.2961	27.5612	26.8861		0.000879679	0.00158342	2.41009	P10606	P10606	Cytochrome c oxidase subunit 5B, mitochondrial	COX5B
24.0547	21.623	22.3271	24.9975	25.0419	25.1479		0.0297131	0.0339938	2.39417	Q9HCC0;A0A0G2JM88;D6R9R1;D6RDF7;D6RD67	Q9HCC0;A0A0G2JM88;D6R9R1;D6RDF7	Methylcrotonoyl-CoA carboxylase beta chain, mitochondrial	MCCC2
26.3071	26.7924	25.9347	28.5054	29.1028	28.5162		0.00173335	0.00272096	2.36343	Q9BX68	Q9BX68	Histidine triad nucleotide-binding protein 2, mitochondrial	HINT2
25.3377	26.0028	25.1028	27.6688	27.8125	27.9077		0.00114105	0.00192552	2.31525	Q9H1K1;F5H5N2;B4DNC9;B3KQ30	Q9H1K1;F5H5N2;B4DNC9;B3KQ30	Iron-sulfur cluster assembly enzyme ISCU, mitochondrial	ISCU
23.0618	23.2042	22.0215	24.9201	24.9988	25.2243		0.00399196	0.00555582	2.28524	Q9Y276;C9J1S9;C9J8G3;C9JAS4;H7BZF6	Q9Y276;C9J1S9;C9J8G3	Mitochondrial chaperone BCS1	BCS1L
21.9036	24.1406	24.4598	26.4751	25.5644	25.2819		0.0613806	0.0649913	2.27246	P27824;D6RFL1;D6RGY2;H0Y9H1;D6RAU8;D6RB85;D6RDP7;H0Y9Q7	P27824;D6RFL1;D6RGY2	Calnexin	CANX
25.5692	23.2669	25.6787	26.4247	26.9981	27.844		0.0643228	0.0678405	2.25067	Q92947;K7EQ99;K7ESA6;K7EKT3;K7ES74;K7EKH1	Q92947	Glutaryl-CoA dehydrogenase, mitochondrial	GCDH
24.4324	25.0332	24.7364	27.354	26.8756	26.6627		0.00114031	0.00193638	2.23015	P62263;H0YB22;E5RH77	P62263;H0YB22;E5RH77	40S ribosomal protein S14	RPS14
29.1012	29.5561	28.6593	31.0866	31.3044	31.4239		0.00144518	0.00236485	2.16609	Q8N183;D6RA56	Q8N183	Mimitin, mitochondrial	NDUFAF2
28.9261	29.3715	28.31	30.7861	31.0689	31.2179		0.00292988	0.00425305	2.15513	Q9BSH4	Q9BSH4	Translational activator of cytochrome c oxidase 1	TACO1
23.6411	23.1314	22.8611	25.244	24.9637	25.3906		0.00158795	0.00252204	1.98824	F8VVX6;Q5HYK3;F8VP53;F8VVW7;B4DP72	F8VVX6;Q5HYK3;F8VP53;F8VVW7	2-methoxy-6-polyprenyl-1,4-benzoquinol methylase, mitochondrial	COQ5
22.1306	24.1242	24.0803	25.0555	25.38	25.8293		0.046599	0.0505291	1.97657	P82673;H0YG82	P82673;H0YG82	28S ribosomal protein S35, mitochondrial	MRPS35
26.4461	26.7111	26.3523	29.1507	28.1827	28.099		0.00507437	0.00671608	1.9743	Q96EL2;F8VYR5	Q96EL2	28S ribosomal protein S24, mitochondrial	MRPS24
23.7649	23.3574	23.1822	25.2056	25.5667	25.3245		0.000678159	0.00130788	1.93075	H0Y8N7;Q9BYD6	H0Y8N7;Q9BYD6	39S ribosomal protein L1, mitochondrial	MRPL1
25.5774	25.9337	24.7944	26.9662	27.3697	27.5797		0.00804106	0.0103385	1.87004	Q00059;H7BYN3	Q00059;H7BYN3	Transcription factor A, mitochondrial	TFAM
25.3543	25.2892	25.1585	26.6728	28.1906	26.5445		0.0245786	0.0286044	1.86864	Q9H9J2	Q9H9J2	39S ribosomal protein L44, mitochondrial	MRPL44
27.4833	28.0822	27.0525	29.1752	29.5031	29.5223		0.00430822	0.00587485	1.8609	Q9Y2Q9;H0YAT2;E5RGC7;H7C5V3;E5RFH3;U3KQQ8;E5RK86;E5RFT8	Q9Y2Q9;H0YAT2;E5RGC7;H7C5V3	28S ribosomal protein S28, mitochondrial	MRPS28
23.9952	23.7234	23.8541	24.5359	26.4511	26.1476		0.0364772	0.0412085	1.854	P08574	P08574	Cytochrome c1, heme protein, mitochondrial	CYC1
26.2745	26.7886	26.3642	27.9264	28.7088	28.2288		0.0028416	0.0041472	1.81224	P30084	P30084	Enoyl-CoA hydratase, mitochondrial	ECHS1
23.4555	23.545	22.5038	24.6616	25.0048	24.9665		0.00816788	0.0104518	1.70955	H0Y6Y8;B1AL05;Q8N983;M0R051;H0YBU8	H0Y6Y8;B1AL05;Q8N983;M0R051;H0YBU8	39S ribosomal protein L43, mitochondrial	MRPL43
23.0144	23.8027	22.8851	24.9008	24.8779	24.702		0.00559578	0.00737006	1.59282	P53597;H7C233	P53597;H7C233	Succinyl-CoA ligase [ADP/GDP-forming] subunit alpha, mitochondrial	SUCLG1
24.0992	24.106	23.4076	24.7067	25.2104	26.4511		0.0492094	0.0531461	1.58518	Q7Z7H8	Q7Z7H8	39S ribosomal protein L10, mitochondrial	MRPL10
26.7411	27.4772	26.2181	28.0337	28.4573	28.64		0.018375	0.0219525	1.56488	P82909;D6R941	P82909	28S ribosomal protein S36, mitochondrial	MRPS36
24.8878	24.571	21.6349	25.1602	25.2491	25.1342		0.225536	0.232422	1.48325	F5H5P2;P12694;F5GXU9;M0R0C8	F5H5P2;P12694;F5GXU9	2-oxoisovalerate dehydrogenase subunit alpha, mitochondrial	BCKDHA
23.0253	23.89	23.8241	24.7165	24.7152	25.683		0.0266238	0.0308516	1.45842	Q9BW91;D6RAW2;H7C386;D6R8Z6	Q9BW91;D6RAW2;H7C386	ADP-ribose pyrophosphatase, mitochondrial	NUDT9
25.2828	24.6468	24.9553	26.3098	26.5068	26.2257		0.00234804	0.00352206	1.38578	F2Z2S8;P23396;E9PQ96;E9PJH4;H0YF32;E9PK82;H0YCJ7;E9PPU1;E9PL09;H0YEU2;E9PQX2;H0YES8	F2Z2S8;P23396;E9PQ96;E9PJH4;H0YF32;E9PK82;H0YCJ7;E9PPU1;E9PL09;H0YEU2	40S ribosomal protein S3	RPS3
32.3822	32.4256	32.0623	33.4102	33.6363	33.92		0.00186034	0.00288673	1.36546	P61604;B8ZZ54;B8ZZL8;S4R3N1	P61604;B8ZZ54;B8ZZL8	10 kDa heat shock protein, mitochondrial	HSPE1
25.0926	25.0733	24.9036	25.5221	26.3326	27.1629		0.0510452	0.0549091	1.31603	B7Z2R2;P14927;E5RHG9	B7Z2R2;P14927	Cytochrome b-c1 complex subunit 7	UQCRB
25.2573	25.4502	26.142	26.7538	27.0613	26.9573		0.00991906	0.0122851	1.30762	P38117;M0QY67	P38117;M0QY67	Electron transfer flavoprotein subunit beta	ETFB
27.4789	27.9292	27.4743	28.3053	29.2981	29.0496		0.0197712	0.0233111	1.25689	O75380;D6RBT3	O75380;D6RBT3	NADH dehydrogenase [ubiquinone] iron-sulfur protein 6, mitochondrial	NDUFS6
24.1345	24.3126	24.0015	23.8939	26.7284	25.2185		0.241818	0.248254	1.13072	F8VXI1;F8VRD8;Q9UI09	F8VXI1;F8VRD8;Q9UI09	NADH dehydrogenase [ubiquinone] 1 alpha subcomplex subunit 12	NDUFA12
27.1974	27.6846	26.9697	28.1166	28.5273	28.5121		0.0116473	0.0142944	1.10144	P33316;H0YNW5;A0A0C4DGL3;H0YKC5;H0YKI0;H0YMM5;H0YNJ9;H0YMP1	P33316;H0YNW5;A0A0C4DGL3;H0YKC5;H0YKI0;H0YMM5;H0YNJ9	Deoxyuridine 5-triphosphate nucleotidohydrolase, mitochondrial	DUT
26.1272	26.5032	26.3548	27.0929	27.4591	27.5898		0.00467946	0.00625472	1.05219	Q15046;H3BVA8;J3KRL2;H3BRC9;H3BPV7	Q15046	Lysine--tRNA ligase	KARS
23.3804	24.3736	24.3233	25.1709	24.9941	24.8916		0.0406961	0.0448487	0.993076	S4R360;J3KPP0;S4R2Z7;Q9Y6G3	S4R360;J3KPP0;S4R2Z7;Q9Y6G3	39S ribosomal protein L42, mitochondrial	MRPL42
22.8698	23.0439	23.6367	24.0005	23.7485	24.3903		0.0442516	0.0481772	0.862968	P53396;K7ESG8	P53396;K7ESG8	ATP-citrate synthase	ACLY
22.9659	22.5794	23.5158	23.8006	24.3734	23.2379		0.139536	0.144348	0.783573	E7ENC1;F8WBI9;E9PEC3;E7ETT4;E7EUY3;E7ETT1;E9PDR0;C9JQS9;E7EX59;P05166	E7ENC1;F8WBI9;E9PEC3;E7ETT4;E7EUY3;E7ETT1;E9PDR0;C9JQS9;E7EX59;P05166	Propionyl-CoA carboxylase beta chain, mitochondrial	PCCB
24.7419	25.0272	25.2713	25.2504	25.7745	25.9676		0.0688364	0.0720381	0.650705	Q9NXH9;K7EQQ8;K7EJX9	Q9NXH9	tRNA (guanine(26)-N(2))-dimethyltransferase	TRMT1
28.0642	27.8044	27.9298	28.8148	28.4445	28.2257		0.0400592	0.0443278	0.562199	P14618;H3BTN5;B4DNK4;H3BQ34;H3BT25;H3BUW1;H3BTJ2;H3BR70;H3BU13;H3BN34;H3BQZ3;P30613	P14618;H3BTN5;B4DNK4;H3BQ34;H3BT25;H3BUW1;H3BTJ2	Pyruvate kinase PKM;Pyruvate kinase	PKM
24.0846	22.3639	22.3649	23.1793	23.3749	23.8937		0.423456	0.426616	0.544837	J3KRM2;Q9UHN1	J3KRM2;Q9UHN1	DNA polymerase subunit gamma-2, mitochondrial	POLG2
23.5872	23.9401	23.5919	25.1159	23.686	23.8103		0.351178	0.355123	0.497695	M0R226;Q9BQ48	M0R226;Q9BQ48	Ribosomal protein L34;39S ribosomal protein L34, mitochondrial	MRPL34
27.6745	27.1969	27.6273	28.056	27.9218	27.9059		0.044143	0.0482534	0.461688	A6NEM2;P51610	A6NEM2;P51610	Host cell factor 1;HCF N-terminal chain 1;HCF N-terminal chain 2;HCF N-terminal chain 3;HCF N-terminal chain 4;HCF N-terminal chain 5;HCF N-terminal chain 6;HCF C-terminal chain 1;HCF C-terminal chain 2;HCF C-terminal chain 3;HCF C-terminal chain 4;HCF C-terminal chain 5;HCF C-terminal chain 6	HCFC1
23.7431	23.1766	23.3331	23.7967	23.8875	23.9289		0.059066	0.0630349	0.453422	H3BNT2;O75208;H3BPY0;H3BPW3;H3BVA5;H3BPC6;H3BRC0;H3BSJ5	H3BNT2;O75208;H3BPY0;H3BPW3;H3BVA5;H3BPC6;H3BRC0;H3BSJ5	Ubiquinone biosynthesis protein COQ9, mitochondrial	COQ9
25.6157	24.9494	25.7401	25.7542	25.7371	25.7765		0.261682	0.26662	0.320867	Q63ZY3;K7ERU2;K7EIU4;Q5W0W2;Q5W0W3;Q14678	Q63ZY3	KN motif and ankyrin repeat domain-containing protein 2	KANK2
25.335	25.1672	25.3119	25.5558	25.4943	25.202		0.294393	0.29882	0.14601	Q02790;H0YFG2	Q02790	Peptidyl-prolyl cis-trans isomerase FKBP4;Peptidyl-prolyl cis-trans isomerase FKBP4, N-terminally processed	FKBP4
28.0216	27.2591	28.2571	28.0935	27.7162	27.7203		0.993969	0.993969	-0.0026226	P11021	P11021	78 kDa glucose-regulated protein	HSPA5
26.0235	25.4754	25.7338	25.5912	25.4355	25.5478		0.254234	0.260012	-0.219421	Q92667;I3L0W0;I3L0K6;I3L2A2;I3L2N7	Q92667;I3L0W0	A-kinase anchor protein 1, mitochondrial	AKAP1
27.4323	27.394	27.2981	26.8458	26.8483	26.9714		0.00107278	0.00184491	-0.48635	Q9P0K7;D6RB27;D6R9G4;D6RBY4;D6REL2;D6R9G6;D6RF74;D6RE17	Q9P0K7	Ankycorbin	RAI14
24.8579	25.1579	24.673	24.338	24.2366	24.3316		0.0148899	0.0180282	-0.594223	Q13162;H7C3T4;A6NG45	Q13162;H7C3T4	Peroxiredoxin-4	PRDX4
28.9243	28.5236	28.7931	28.3579	28.053	27.8678		0.0242217	0.0283111	-0.654105	Q7KZF4;H7C597	Q7KZF4	Staphylococcal nuclease domain-containing protein 1	SND1
22.8959	24.5179	25.53	23.8182	23.4975	23.5637		0.423872	0.425448	-0.688127	P26640;A0A140T936;A2ABF4;A0A0G2JJT9;A0A140T954	P26640;A0A140T936	Valine--tRNA ligase	VARS
24.3886	23.3399	24.3441	23.3432	22.8642	22.692		0.0549472	0.058872	-1.05771	A0A0C4DGS0;P56556;R4GN43	A0A0C4DGS0;P56556;R4GN43	NADH dehydrogenase [ubiquinone] 1 alpha subcomplex subunit 6	NDUFA6
26.641	26.6421	27.621	25.8045	25.7214	25.6221		0.0193382	0.0229005	-1.25204	A0A087X2B5;P35613;I3L192;A0A087WUV8;R4GMX5;R4GN83	A0A087X2B5;P35613;I3L192;A0A087WUV8;R4GMX5	Basigin	BSG
24.057	23.3966	24.1423	20.7611	22.9653	22.8297		0.0889639	0.0923856	-1.67991	O95573;C9JC11;F5H062;F5GWH2	O95573	Long-chain-fatty-acid--CoA ligase 3	ACSL3
24.708	24.4728	26.057	22.5975	23.6057	23.479		0.0342912	0.0389018	-1.85185	Q9UG63;C9JHK9;C9JZV3	Q9UG63;C9JHK9;C9JZV3	ATP-binding cassette sub-family F member 2	ABCF2
25.0974	25.0893	25.1727	23.6042	23.8279	21.6294		0.0398257	0.0444336	-2.09925	Q9BXF6	Q9BXF6	Rab11 family-interacting protein 5	RAB11FIP5
28.7103	29.2568	28.4813	26.7783	26.7277	26.2311		0.0014955	0.00241787	-2.23712	Q9NX40;D6RBN5;D6RG39;D6RIT9;D6RDK6;D6R918;D6RBC5;D6RDI5;D6RA54;D6RC55;D6RIV2;D6RF07;D6RI08;D6RDK1;D6R9T5	Q9NX40;D6RBN5;D6RG39;D6RIT9;D6RDK6	OCIA domain-containing protein 1	OCIAD1
25.9923	26.6344	25.8638	24.8542	22.2347	24.6158		0.0599785	0.0637566	-2.26189	Q6FI81;H3BV90;H3BPG7;H3BT65;H3BUG4;H3BTZ8	Q6FI81;H3BV90;H3BPG7;H3BT65	Anamorsin	CIAPIN1
29.5284	29.8587	29.2833	27.4408	26.9386	27.3249		0.000501427	0.00107449	-2.32204	Q06830;A0A0A0MSI0;A0A0A0MRQ5;P32119	Q06830;A0A0A0MSI0;A0A0A0MRQ5	Peroxiredoxin-1	PRDX1
25.3902	25.0094	25.3159	23.5693	23.5389	21.0629		0.0399843	0.044427	-2.51481	Q6NZI2	Q6NZI2	Polymerase I and transcript release factor	PTRF
24.8735	24.6634	24.6865	21.8032	21.2957	22.7533		0.00296628	0.00428287	-2.79041	Q9H3P7	Q9H3P7	Golgi resident protein GCP60	ACBD3
25.2539	24.755	24.8363	22.8286	22.1213	21.3933		0.00304663	0.00437548	-2.834	Q16555;E5RFU4	Q16555	Dihydropyrimidinase-related protein 2	DPYSL2
25.416	25.3372	25.2225	21.9202	23.0565	21.5211		0.00241907	0.00360856	-3.1593	Q7Z5J4;A8MXE8	Q7Z5J4;A8MXE8	Retinoic acid-induced protein 1	RAI1
26.3284	26.3387	26.2396	23.2231	21.6656	23.5032		0.00360468	0.00504281	-3.50495	Q9Y3B9	Q9Y3B9	RRP15-like protein	RRP15
25.7262	25.5691	25.6274	20.789	22.94	22.1134		0.00418024	0.0057585	-3.69343	A0A0A0MRW6;Q9H6R4	A0A0A0MRW6;Q9H6R4	Nucleolar protein 6	NOL6
27.633	27.9837	27.3714	21.5043	24.9532	24.913		0.0286219	0.0330253	-3.87255	Q9UQN3;A0A087WW88;C9J0A7	Q9UQN3;A0A087WW88;C9J0A7	Charged multivesicular body protein 2b	CHMP2B
28.1458	28.487	26.9669	25.3662	25.7485	20.6198		0.0820882	0.0855745	-3.95506	O15498	O15498	Synaptobrevin homolog YKT6	YKT6
26.8773	27.9058	26.6984	25.6699	21.9123	21.9224		0.0377909	0.0425148	-3.99226	O00299	O00299	Chloride intracellular channel protein 1	CLIC1
26.7396	27.0412	26.5757	21.738	23.8775	22.4416		0.00312458	0.00446369	-4.0998	Q9UHB7;C9JCE0;H7C319	Q9UHB7	AF4/FMR2 family member 4	AFF4
27.6455	27.6473	27.5609	24.9704	21.571	23.6102		0.0128026	0.0156412	-4.23402	A0A0J9YYL3;A0A0J9YXJ8;A0A0J9YVP6;A0A0J9YXX5;Q9UHX1;A0A0J9YVR6;E9PQ56;A0A0J9YWM1;H0YEM1;E9PMU7;E9PN18;E9PL19;H0YCP8	A0A0J9YYL3;A0A0J9YXJ8;A0A0J9YVP6;A0A0J9YXX5;Q9UHX1;A0A0J9YVR6;E9PQ56;A0A0J9YWM1;H0YEM1;E9PMU7;E9PN18;E9PL19	Poly(U)-binding-splicing factor PUF60	PUF60
28.3391	28.5866	28.0528	23.844	21.7366	22.3608		0.000911117	0.00160785	-5.67903	P39748;F5H1Y3;I3L3E9;CON__P01030;CON__ENSEMBL:ENSBTAP00000007350	P39748;F5H1Y3	Flap endonuclease 1	FEN1
28.423	29.0189	28.331	23.6999	21.8416	23.1725		0.000662952	0.00129708	-5.6863	P18615;A0A0A0MT02	P18615;A0A0A0MT02	Negative elongation factor E	NELFE
29.3106	27.6888	28.6342	21.0863	21.8258	24.8056		0.00831215	0.0105365	-5.97195	Q12906;K7EKJ9;K7EQR9;K7ERM6;K7ENK6;K7EM82;K7ELV3;K7EJ09;K7ER69;K7EPG3;K7EKY0	Q12906	Interleukin enhancer-binding factor 3	ILF3

## Sheet: Column description
Column Name	Column description
mt-BirA* Rep 1	Log 2 protein LFQ intensity
mt-BirA* Rep 2	Log 2 protein LFQ intensity
mt-BirA* Rep 3	Log 2 protein LFQ intensity
Mgme1-BirA* Rep 1	Log 2 protein LFQ intensity
Mgme1-BirA* Rep 2	Log 2 protein LFQ intensity
Mgme1-BirA* Rep 3	Log 2 protein LFQ intensity
t-test Significant	t-test significant after Benjamini-Hochberg FDR 0.1%
t-test p-value	t-test p-value
t-test q-value	t-test p-value adjusted for multiple testing
t-test Difference	Log2 Enrichment of Mgme1-BirA* minus BirA* control
Protein IDs	Uniprot IDs belonging to the same protein group
Majority protein IDs	Uniprot IDs that have at least half of the peptides that the leading protein has. This column was used to add to GOCC annotations.
Protein names	Protein names associated to the protein group
Gene names	Gene names associated to the protein group
